# Supplementary material for: The Effect of Girth Design and Girth Tension on Saddle-Horse Pressures and Forelimb Stride Kinematics in Rising Trot
Source: Animals (Basel). 2025 Aug 29;15(17):2540. doi: 10.3390/ani15172540 (PMC12427339; doi:10.3390/ani15172540)
Supplement: Supplementary file 1 [file animals-15-02540-s001.zip]

Archive with 1 entries (1 files):
- animals-3742936-supplementary.pdf
